# Supplementary material for: Evaluation of 11 terrestrial carbon–nitrogen cycle models against observations from two temperate Free-Air CO2 Enrichment studies
Source: New Phytol. 2014 Jan 28;202(3):803–22. doi: 10.1111/nph.12697 (PMC4288990; doi:10.1111/nph.12697)
Supplement: Supplementary file 2 — Fig. S1 Cumulative effect of elevated atmospheric [CO2] (eCO2) on carbon (C) and nitrogen (N) storage in the Duke and Oak Ridge National Laboratory (ORNL) Free-Air CO2 Enrichment (FACE) sites. [file nph0202-0803-sd2.txt]

Cum
ulativ
e 
eCO
2e
ffe
ct
 [g
Cm
 <
2 ]
−1000
0
1000
2000
3000
4000
OBS
CABLE CLM4 D
AYC
EALCO ED2.1 GD
AY
ISAM
LPJ
−GUESS
OCN
SDGVM
TECO
(a) Duke FACE
Cum
ulativ
e 
eCO
2e
ffe
ct
 [g
Nm
 <
2 ]
−30
−20
−10
0
10
20
30
OBS
CABLE CLM4 D
AYC
EALCO ED2.1 GD
AY
ISAM
LPJ
−GUESS
OCN
SDGVM
TECO
(c) Duke FACE
Cum
ulativ
e 
eCO
2e
ffe
ct
 [g
Cm
 <
2 ]
−1000
0
1000
2000
3000
4000
OBS
CABLE CLM4 D
AYC
EALCO ED2.1 GD
AY
ISAM
LPJ
−GUESS
OCN
SDGVM
TECO
(b) ORNL FACE
Cum
ulativ
e 
eCO
2e
ffe
ct
 [g
Nm
 <
2 ]
−30
−20
−10
0
10
20
30
OBS
CABLE CLM4 D
AYC
EALCO ED2.1 GD
AY
ISAM
LPJ
−GUESS
OCN
SDGVM
TECO
(d) ORNL FACE
 6NPP
 6Cveg
 6Clitter
 6Csom
 6pool
 6fluxes
 6Ninorg
 6Nveg
 6Nlitter
 6Nsom
 6pool
 6fluxes
FigureS1: Cumulativeeffectof eCO2 on C (a,b) and N (c,d) storagein theDuke(a,c) and ORNL
(b,d) FACEsites. NPP:netprimary production;Ninorg:inorganicsoilN storage, C|Nveg: 
vegetation storage;C|Nlitter:litter storage;C|Nsoil:soilorganicmatter storage. ∆pool|fluxes 
denotethetotalecosystemmass balancebased on cumulativechanges in pool, or integrated net
ecosystemC and N fluxes, respectively. Theerror bars denote±1 standard error.
